# Supplementary material for: Changes in the Risk of Stroke in Dialysis Patients: A Retrospective Analysis over the Last 40 Years
Source: Toxins (Basel). 2021 May 13;13(5):350. doi: 10.3390/toxins13050350 (PMC8170903; doi:10.3390/toxins13050350)
Supplement: Supplementary file 1 [file toxins-13-00350-s001.zip]

Archive with 1 entries (1 files):
- toxins-1211184-supp final.pdf
